# Supplementary material for: Proinflammatory genotype is associated with the frailty phenotype in the English Longitudinal Study of Ageing
Source: Aging Clin Exp Res. 2015 Aug 7;28:413–21. doi: 10.1007/s40520-015-0419-z (PMC4877432; doi:10.1007/s40520-015-0419-z)
Supplement: Supplementary file 2 — Appendix 2 Results of the genetic association analysis for the 590 SNPs analysed (XLSX 95 kb) [file 40520_2015_419_MOESM2_ESM.xlsx]

## Sheet: Sheet1
Article title: Proinflammatory genotype is associated with the frailty phenotype in the English Longitudinal Study of Ageing
Journal:	Aging Clinical and Experimental Research
Authors: Krisztina Mekli, James Y. Nazroo, Alan D. Marshall, Meena Kumari, Neil Pendleton
Corresponding author: Krisztina Mekli, Cathie Marsh Institute for Social Research, School of Social Sciences,
Humanities Bridgeford Street, Oxford Road, University of Manchester, M13 9PL, United Kingdom.
E-mail: Krisztina.Mekli@manchester.ac.uk.
				Linear regression
				Number of frailty items		HDL level		Cholesterol level		DHEAS level (sqrt)		hsCRP_levels(sqrt)
CHR	SNP	BP	Allele	BETA	P	BETA	P	BETA	P	BETA	P	BETA	P
1	rs653286	22971584	G	0.01019	0.6422	-0.00898	0.3314	-0.0149	0.6156	-0.01009	0.4838	-0.0008518	0.9598
1	rs291992	22977222	G	0.01897	0.3863	-0.007117	0.441	-0.009191	0.7559	-0.01124	0.4322	0.007951	0.6361
1	rs10914539	32715641	A	0.02956	0.2758	-0.008408	0.4654	0.01532	0.6779	0.02101	0.2325	0.01831	0.3823
1	rs1004420	32729702	A	-0.02368	0.4408	-0.008491	0.516	0.006916	0.8687	-0.002517	0.8988	-0.03176	0.1792
1	rs695161	32743866	G	0.01437	0.5097	0.008866	0.3361	-0.02746	0.3518	0.005024	0.7262	0.008992	0.5902
1	rs1741981	32756439	G	-0.02611	0.2723	-0.0004867	0.9614	0.008801	0.7843	-0.01811	0.2468	-0.01732	0.3445
1	rs2143749	57122467	G	-0.011	0.6362	-0.00359	0.7156	0.01353	0.6676	-0.01305	0.3889	-0.003623	0.8398
1	rs2796516	57131323	A	0.0336	0.2677	0.03256	0.01075	-0.02659	0.5154	0.03024	0.1245	0.02133	0.3598
1	rs2796509	57149336	A	-0.001191	0.9571	0.008289	0.378	0.007369	0.8065	-0.01098	0.4519	0.005788	0.7348
1	rs2476599	114363459	A	-0.02454	0.3162	0.01561	0.1342	0.04997	0.1341	-0.01474	0.3612	0.008069	0.6704
1	rs2476601	114377568	A	0.01719	0.6343	0.01812	0.2352	-0.05251	0.2826	0.01736	0.4628	0.02052	0.4588
1	rs12760457	114389748	A	0.02441	0.3026	-0.008648	0.3871	-0.004694	0.8832	0.01555	0.3139	0.002029	0.9108
1	rs1217407	114393748	A	-0.006768	0.7895	0.002281	0.8333	-0.04248	0.2206	0.01029	0.5379	0.0106	0.5898
1	rs11582409	114399433	A	0.003621	0.8969	-0.009974	0.4009	-0.007444	0.8447	-0.01144	0.5259	-0.0317	0.1433
1	rs1217418	114401231	A	-0.002183	0.9213	-0.003934	0.6758	-0.03663	0.2238	0.001068	0.9409	-0.0137	0.4216
1	rs1217414	114412667	A	-0.01653	0.4971	0.01326	0.1997	0.03682	0.2655	-0.01691	0.2911	0.006829	0.7167
1	rs17510162	114413731	A	-0.01029	0.7167	-0.005114	0.6709	0.001113	0.9769	-0.01102	0.5465	-0.0287	0.1897
1	rs952146	154368928	G	0.0005403	0.9807	-0.01037	0.2754	0.0377	0.2157	-0.0007983	0.9564	0.01583	0.3621
1	rs12083537	154381103	G	-0.001991	0.9414	-0.009027	0.4344	0.004751	0.8977	-0.01896	0.2808	-0.03061	0.1472
1	rs1386821	154382049	C	0.0007674	0.978	-0.007259	0.542	0.0223	0.5582	-0.01855	0.3065	-0.03181	0.1442
1	rs4075015	154389196	T	-0.008787	0.6882	0.009671	0.2999	-0.02574	0.3887	0.005994	0.6743	-0.02788	0.1004
1	rs4601580	154394417	A	-0.01849	0.4047	0.01709	0.07013	-0.01174	0.6975	-0.01538	0.2849	-0.008853	0.6042
1	rs7549250	154404336	G	0.01052	0.6358	0.003943	0.6758	-0.01478	0.6241	-0.009619	0.5036	0.024	0.1614
1	rs7518199	154407419	C	-0.03188	0.1527	0.008548	0.3639	0.02339	0.4379	-0.01317	0.3607	-0.04278	0.01199
1	rs4453032	154414086	G	-0.02909	0.192	0.007742	0.4117	0.0247	0.4129	-0.01396	0.3331	-0.04124	0.01556
1	rs4537545	154418879	A	-0.03868	0.08187	0.00584	0.5331	0.02301	0.4428	-0.01437	0.3175	-0.03437	0.04265
1	rs4129267	154426264	A	-0.03731	0.0949	0.008528	0.3657	0.03249	0.2815	-0.0146	0.3128	-0.03978	0.0196
1	rs8192284	154426970	C	-0.03637	0.1038	0.007844	0.4058	0.03033	0.3151	-0.01568	0.2785	-0.03821	0.02504
1	rs11265618	154430092	A	0.04719	0.1002	-0.0197	0.1042	-0.01107	0.7753	0.0366	0.05336	0.04247	0.0538
1	rs4240872	154436195	G	-0.003137	0.9047	-0.01448	0.1941	-0.02831	0.4278	-0.003112	0.8577	0.0084	0.6777
1	rs2229238	154437896	A	-0.002	0.9436	-0.006015	0.6178	-0.006485	0.8665	0.006793	0.7181	0.00725	0.7412
1	rs7526293	154444209	A	-0.001169	0.9664	-0.005387	0.6483	-0.003866	0.9186	0.006805	0.7122	0.009295	0.6651
1	rs4845401	154941593	C	0.02241	0.3148	-0.0007687	0.9356	-0.01887	0.5352	0.01106	0.4493	-0.005961	0.7297
1	rs1800947	159683438	G	0.008517	0.8456	0.01035	0.5784	0.03511	0.5558	0.01991	0.4853	-0.1441	1.657e-05
1	rs6030	169498975	G	0.0152	0.5176	0.03053	0.002039	0.08656	0.006273	-0.00175	0.9094	-0.01195	0.5055
1	rs3917854	169559035	A	-0.0187	0.433	-0.0006649	0.9474	0.02865	0.374	0.0005174	0.9734	-0.01661	0.3617
1	rs6128	169562904	A	0.0291	0.3423	0.005273	0.6824	-0.005338	0.897	-0.008428	0.6728	-0.001523	0.948
1	rs6136	169563951	C	-0.01798	0.5978	-0.00814	0.5725	0.01853	0.6879	-0.008612	0.6988	-0.02204	0.4021
1	rs3917811	169565393	A	-0.02081	0.534	0.0139	0.3247	0.02917	0.5187	-0.007331	0.7383	0.006463	0.8008
1	rs2205896	169565565	A	0.01832	0.4207	0.004088	0.6704	-0.01251	0.6839	0.01074	0.4684	0.02359	0.1751
1	rs3917792	169567832	A	-0.03896	0.147	-0.00416	0.7136	-0.004756	0.8956	-0.01685	0.3324	-0.006336	0.7584
1	rs760694	169568698	C	-0.002169	0.9222	0.006107	0.5158	0.01123	0.7087	-0.002517	0.8626	-0.009001	0.5967
1	rs2205895	169572645	A	-0.000469	0.9837	-0.005108	0.5992	-0.004405	0.8873	0.001705	0.9093	-0.007042	0.6881
1	rs3917744	169577990	A	0.02468	0.3055	0.004829	0.635	-0.05374	0.09843	0.003861	0.8059	0.02451	0.1825
1	rs2076074	169578586	A	-0.05951	0.02392	0.009713	0.3834	0.04662	0.1909	0.02574	0.1291	-0.002183	0.914
1	rs3917740	169579266	A	0.01263	0.6483	0.008002	0.4962	0.04646	0.2169	-0.02221	0.2213	-0.01303	0.5411
1	rs3917739	169579378	G	-0.04528	0.04319	0.0009689	0.9185	0.0003321	0.9912	0.007714	0.593	0.03597	0.03614
1	rs3917731	169580717	G	-0.00205	0.9323	0.003077	0.7641	0.00847	0.7963	-0.007855	0.6161	-0.0003995	0.983
1	rs6131	169580885	A	0.02415	0.407	0.007213	0.5607	0.01894	0.6332	-0.001832	0.9218	-0.008144	0.7195
1	rs3917729	169581130	A	0.02136	0.5286	-0.007438	0.6068	0.008391	0.856	-0.03854	0.0736	-0.007597	0.7732
1	rs3917727	169581258	G	0.005604	0.8087	0.009383	0.3388	0.01493	0.6344	0.005309	0.7238	-0.003639	0.8387
1	rs2236868	169583996	A	0.01765	0.4233	0.004383	0.6395	0.01818	0.5439	-0.01634	0.2584	-0.007316	0.6673
1	rs2244529	169587032	G	0.005725	0.8141	-0.004678	0.6509	-0.009555	0.7726	-0.004706	0.7668	0.002672	0.8871
1	rs3917688	169591080	G	-0.005311	0.8079	0.01088	0.2405	0.01856	0.5315	0.02849	0.04482	-0.00416	0.8048
1	rs3917682	169591548	C	0.01287	0.5649	-0.003805	0.689	0.006444	0.8321	-0.02896	0.04566	-0.00517	0.7651
1	rs2236866	169596313	A	-0.00699	0.7519	0.003935	0.6748	0.01243	0.6787	0.01457	0.3165	-0.00154	0.928
1	rs1076637	169697444	A	-0.01591	0.6278	0.02018	0.1477	-0.03764	0.3989	0.02947	0.1657	0.01949	0.4428
1	rs2076059	169698921	A	-0.02256	0.3057	-0.01536	0.09985	-0.002258	0.9397	0.005114	0.7249	-0.002668	0.8753
1	rs3917412	169700502	A	0.002706	0.9086	0.008654	0.3905	0.01475	0.6474	-0.01233	0.4384	-0.007556	0.6799
1	rs6700734	172630811	G	0.03483	0.1577	0.001681	0.8727	0.0119	0.723	-0.003904	0.8072	-0.01788	0.3449
1	rs929087	172632057	A	-0.005436	0.8037	0.002661	0.7744	0.01605	0.5888	0.02014	0.1605	0.018	0.2839
1	rs800292	196642233	A	-0.02725	0.2997	0.01742	0.1147	0.06614	0.06132	0.02544	0.1301	-0.01027	0.6077
1	rs4390174	206932451	G	0.0003918	0.9865	0.018	0.06551	0.0541	0.08372	0.01643	0.2718	-0.006669	0.7073
1	rs6673928	206937245	A	-0.009811	0.6997	-0.02123	0.04955	0.003966	0.9086	0.006068	0.7148	0.01106	0.5708
1	rs3024498	206941529	G	-0.001644	0.9457	-0.0203	0.04744	-0.01499	0.6475	0.005038	0.7493	0.005251	0.7768
1	rs3024496	206941864	A	0.004757	0.8272	0.01188	0.201	-0.01405	0.6368	-0.01371	0.3445	0.001466	0.9305
1	rs3024495	206942413	A	-0.004533	0.8812	0.01269	0.3252	0.03231	0.4334	0.01436	0.4775	-0.02708	0.2482
1	rs3024493	206943968	A	-0.004474	0.8827	0.01233	0.339	0.03078	0.4559	0.01451	0.4725	-0.02861	0.2224
1	rs1554286	206944233	A	-0.009596	0.7412	0.01325	0.2792	0.02655	0.498	0.005985	0.7526	0.03221	0.1463
1	rs1518111	206944645	A	-0.02373	0.3851	0.01646	0.1537	0.02637	0.4751	0.00286	0.8723	0.03335	0.1097
1	rs1800871	206946634	A	-0.01995	0.4475	0.01065	0.3381	0.02826	0.4273	0.007755	0.6507	0.02425	0.2279
1	rs1800896	206946897	A	0.002424	0.9115	0.01354	0.1455	-0.01445	0.6272	-0.0127	0.3811	0.0003144	0.9851
1	rs1800890	206949365	A	-0.01296	0.5577	-0.006575	0.4856	0.01912	0.5264	0.007231	0.6209	-0.0106	0.5338
1	rs17015767	206951398	C	-0.008714	0.7252	-0.01657	0.1148	-0.002045	0.9515	-0.004303	0.7903	0.009598	0.6139
1	rs10494879	206952204	C	-0.007351	0.7382	-0.006082	0.5165	0.01739	0.5621	0.002245	0.877	-0.003556	0.8338
1	rs6686931	206955651	A	-0.003047	0.9109	0.01068	0.3555	0.02464	0.5054	0.006795	0.7035	-0.0009123	0.9653
1	rs6667202	206957092	C	0.001436	0.9474	-0.004518	0.6269	0.01396	0.6388	-0.00209	0.8845	-0.002532	0.8804
1	rs17015865	206958587	A	-0.01145	0.6453	-0.01078	0.3066	-0.001169	0.9723	-0.01059	0.5123	-0.01381	0.4705
1	rs12086634	209880259	C	0.003212	0.9042	-0.004538	0.6875	-0.04796	0.1839	-0.0007984	0.9634	-0.009273	0.6524
1	rs11119328	209885318	A	-0.02592	0.3602	-0.01056	0.378	-0.05529	0.149	-0.01681	0.3585	-0.006715	0.7586
1	rs6672256	209894043	T	-0.001111	0.9666	-5.69e-05	0.996	-0.04502	0.21	0.003147	0.8559	-0.00882	0.6666
1	rs932335	209905734	G	0.006055	0.8188	0.001219	0.9131	-0.04766	0.1827	-0.001432	0.9337	-0.01727	0.397
1	rs1805087	237048500	G	0.02191	0.4306	-0.006651	0.5729	0.00956	0.8	0.008295	0.6485	0.03085	0.1508
2	rs1042031	21225753	A	0.001067	0.97	-0.001032	0.9312	-0.001867	0.961	-0.01856	0.3025	0.03859	0.07617
2	rs2678379	21226560	A	0.01709	0.5281	0.008034	0.4857	0.02727	0.4595	0.01899	0.2906	0.007948	0.7062
2	rs1801701	21228827	A	-0.01286	0.7259	0.02036	0.1891	-0.05258	0.2891	-0.03463	0.1463	-0.004142	0.8831
2	rs693	21232195	G	0.006334	0.7735	-0.006102	0.5093	-0.06489	0.02824	0.007776	0.5836	0.02739	0.1047
2	rs11126598	21240364	A	-0.004797	0.843	0.003392	0.7409	0.004865	0.8822	0.007411	0.6388	0.01141	0.5431
2	rs10199768	21244000	A	0.01117	0.6102	0.005504	0.5535	0.05433	0.06752	-0.005042	0.7249	-0.0301	0.07606
2	rs11676704	21244358	C	0.01228	0.6782	-0.001966	0.8755	0.0231	0.5649	-0.01216	0.535	0.008246	0.7213
2	rs520354	21259612	G	-0.006169	0.7783	0.004112	0.6576	0.005537	0.8519	-0.008511	0.5557	0.01975	0.2435
2	rs531819	21263639	A	0.01652	0.5869	-0.01761	0.1696	-0.1959	1.735e-06	0.03628	0.0635	0.008677	0.7096
2	rs1367117	21263900	A	0.01196	0.6056	0.01623	0.09949	0.08249	0.008846	-0.002378	0.8767	-0.01139	0.5267
2	rs12469600	113572357	G	0.01835	0.4578	0.005737	0.5818	0.03564	0.285	-0.01241	0.4363	-0.01011	0.5903
2	rs3917368	113582782	A	-0.005317	0.8154	0.003375	0.726	-0.0478	0.1207	-0.003257	0.8289	0.03008	0.08515
2	rs1143643	113588302	A	-0.00508	0.8232	0.003561	0.7109	-0.05004	0.1036	-0.003886	0.7955	0.02978	0.08758
2	rs1143634	113590390	A	-0.007865	0.7567	0.005347	0.6202	0.08627	0.01242	0.002418	0.8845	-0.03111	0.1104
2	rs16944	113594867	A	0.009324	0.6888	0.01288	0.1925	-0.004178	0.8949	-0.01625	0.2781	-0.02703	0.1314
2	rs4848306	113598107	A	-0.01766	0.4247	-0.007985	0.3945	-0.02807	0.3495	0.00468	0.7448	0.02904	0.08844
2	rs10169916	113603728	A	0.00909	0.6963	0.01262	0.2018	-0.007798	0.8053	-0.01602	0.2847	-0.02676	0.1355
2	rs315928	113868263	A	-0.0009565	0.9735	0.001433	0.9063	-0.04441	0.2538	0.001246	0.9472	-0.03384	0.1253
2	rs1688072	113869347	G	-0.000768	0.9788	0.001085	0.9291	-0.04653	0.2324	-0.0005366	0.9773	-0.0351	0.1123
2	rs315931	113869843	C	-0.02051	0.393	-0.005334	0.6005	-0.02891	0.375	-0.01043	0.4977	-0.006187	0.737
2	rs4251961	113874467	G	0.02224	0.3218	0.003823	0.6897	0.0491	0.109	0.004747	0.7456	0.03911	0.02471
2	rs2637988	113876779	G	-0.02454	0.2761	-0.002713	0.7782	-0.01904	0.5364	-0.004721	0.7445	-0.02204	0.2056
2	rs4251985	113877413	A	-0.01455	0.5574	-0.002931	0.7811	-0.02651	0.4323	-0.007284	0.6473	-0.01539	0.418
2	rs315936	113880947	A	-0.02436	0.329	-0.008172	0.4418	-0.01924	0.5711	-0.009974	0.5371	-0.01948	0.3093
2	rs1794066	113886350	G	-0.02742	0.2227	-0.005064	0.5976	-0.007399	0.8095	-0.003189	0.8254	-0.02196	0.2059
2	rs3087266	113889100	A	-0.007382	0.8141	-0.0003615	0.9785	-0.00492	0.9089	0.004096	0.8369	-0.0101	0.678
2	rs579543	113889631	A	-0.04285	0.0806	-0.0004225	0.9677	-0.008609	0.7966	-0.01484	0.3507	-0.02572	0.1729
2	rs315952	113890304	G	-0.00481	0.8432	0.004615	0.6563	-0.0588	0.07618	-0.001346	0.9326	-0.02469	0.1908
2	rs396201	113891775	G	-0.029	0.2245	-0.001494	0.8826	-0.009711	0.7646	-0.01785	0.2465	-0.0221	0.2282
2	rs397211	113892141	G	-0.0286	0.2312	-0.00217	0.8308	-0.008855	0.7853	-0.01934	0.2108	-0.02146	0.2418
2	rs315949	113892774	A	0.03043	0.173	-0.005044	0.5969	0.05145	0.09172	0.01666	0.2515	0.03941	0.02294
2	rs315946	113893864	A	0.008742	0.786	0.01271	0.3492	-0.0505	0.245	-0.01096	0.6097	-0.02525	0.3065
2	rs315943	113894338	G	0.03211	0.1507	-0.005057	0.5959	0.05342	0.07987	0.01758	0.2268	0.04058	0.01918
2	rs2902452	113895516	A	0.02371	0.2915	-0.006574	0.4932	0.04273	0.1637	0.01736	0.2364	0.03509	0.04452
2	rs1374281	113898789	C	0.01896	0.3957	-0.006613	0.4888	0.03876	0.2048	0.01453	0.3211	0.03535	0.04184
2	rs895496	113899025	A	0.02057	0.3577	-0.006695	0.4815	0.03578	0.241	0.01562	0.2851	0.03346	0.05397
2	rs315958	113900851	A	0.01142	0.6293	0.003848	0.7029	-0.02956	0.36	-0.0005909	0.9697	-0.02399	0.1913
2	rs315957	113901313	A	0.00949	0.6886	0.00317	0.754	-0.02633	0.4158	-0.0008484	0.9566	-0.02418	0.1878
2	rs2111485	163110536	A	0.04071	0.06876	0.003097	0.7426	-0.01051	0.7276	-0.008026	0.5793	-0.01839	0.2833
2	rs1990760	163124051	G	0.03815	0.08825	-0.0007471	0.9369	-0.01467	0.6266	-0.008865	0.5412	-0.01464	0.3934
2	rs3087243	204738919	A	-0.01739	0.4319	-0.004884	0.599	0.01024	0.7303	0.02285	0.1104	0.003343	0.8425
2	rs2290708	219252377	A	0.03457	0.1641	-0.005882	0.5765	-0.04862	0.1495	-0.02986	0.06598	0.008093	0.6724
2	rs3816560	219254842	G	0.02975	0.2305	-0.01275	0.2233	-0.05043	0.1322	-0.02852	0.0761	0.002872	0.88
2	rs2279015	219259270	A	0.04612	0.04122	-0.006793	0.4757	-0.02322	0.4461	-0.01894	0.1912	-0.01269	0.4631
2	rs17208239	227597697	A	-0.07542	0.06878	0.01554	0.3727	0.08594	0.1233	0.01294	0.6203	0.02272	0.4659
2	rs17208470	227603905	A	-0.003251	0.9274	0.005938	0.6966	-0.003175	0.9481	-0.008842	0.7005	0.01114	0.6901
2	rs6725330	227666857	G	-0.05541	0.1019	0.01199	0.406	0.006005	0.8964	-0.0006222	0.9775	0.01121	0.6707
3	rs1801282	12393125	G	-0.008379	0.8071	-0.00465	0.7479	-0.06211	0.1796	0.02201	0.3214	-0.0189	0.4709
3	rs2881654	12396955	A	0.0007805	0.9816	-0.008518	0.5516	-0.0567	0.215	0.02451	0.2636	-0.01428	0.5817
3	rs3856806	12475557	A	-0.007181	0.8305	0.005926	0.6744	0.0428	0.343	0.01841	0.3956	0.006128	0.8103
3	rs9790292	30661210	A	-0.02581	0.2449	-0.001554	0.8685	-0.006244	0.8353	-0.008269	0.5689	-0.0233	0.1698
3	rs5020833	30670425	G	0.001976	0.9334	-0.01004	0.3162	-0.003951	0.9018	-0.02624	0.09045	-0.002202	0.9032
3	rs6809777	30672362	A	0.001637	0.9469	0.001128	0.9134	-0.001564	0.9624	-0.00757	0.6322	-0.0003284	0.986
3	rs13083158	30675957	C	0.0038	0.8696	-0.01158	0.2365	-0.006003	0.8479	-0.02872	0.05574	-0.008366	0.637
3	rs11924422	30677484	C	0.009148	0.6795	0.01013	0.2761	0.01094	0.713	0.0171	0.2339	0.007477	0.6568
3	rs17025857	30681095	G	0.005117	0.8321	0.002313	0.8203	-0.01419	0.6632	0.003954	0.8034	0.006657	0.7181
3	rs3773627	30694413	A	-0.01441	0.6642	-0.01681	0.2373	-0.006611	0.8845	-0.0005581	0.9797	-0.02412	0.3498
3	rs352143	52264907	G	0.004698	0.8606	-0.008368	0.4613	-0.06127	0.09178	-0.02691	0.1294	0.01059	0.6082
3	rs11717574	52268246	G	-0.004995	0.8654	-0.01379	0.273	-0.06723	0.09493	-0.03162	0.1038	0.02173	0.3429
3	rs353547	52268866	A	-0.02153	0.3429	0.005068	0.5975	-0.0008991	0.9767	0.009334	0.528	-0.02523	0.1467
3	rs4082828	52274742	C	0.02892	0.3781	-0.01932	0.1667	-0.06108	0.1719	-0.01084	0.6148	0.02522	0.3204
3	rs2886666	159695933	A	-0.01047	0.7086	0.006935	0.5601	0.001528	0.968	0.003132	0.8631	-0.01505	0.4857
3	rs9811792	159696998	G	0.02532	0.2544	0.007559	0.4196	-0.04855	0.1064	-0.01214	0.3987	0.006159	0.7181
3	rs7372767	159698866	G	0.02251	0.313	0.01157	0.2214	-0.04801	0.1127	-0.01632	0.2611	0.0111	0.5165
3	rs747825	159699519	A	-0.003995	0.8866	0.007282	0.5418	0.01294	0.7348	0.003241	0.8585	-0.01444	0.5039
3	rs755004	159700325	A	-0.0265	0.3872	0.001109	0.9316	0.02309	0.5766	0.01329	0.5158	-0.01838	0.4337
3	rs662959	159701231	A	-0.03209	0.313	0.003647	0.7879	0.02683	0.5361	0.006497	0.7525	-0.009619	0.6963
3	rs2243123	159709651	G	0.01724	0.4753	-0.002021	0.8427	0.01681	0.6059	0.02091	0.1876	0.008415	0.6488
3	rs583911	159710390	G	-0.004027	0.856	0.01177	0.2093	-0.01545	0.6064	-0.02947	0.0419	0.006791	0.6905
3	rs640039	159713846	G	-0.0291	0.3588	0.001268	0.9252	0.02557	0.5543	0.006645	0.7459	-0.008279	0.7362
3	rs2243143	159714802	A	0.02179	0.3276	-0.01436	0.1271	-0.00145	0.9616	0.03424	0.01788	0.00385	0.8221
3	rs2243148	159715411	G	0.01702	0.4809	-0.00447	0.6608	0.0156	0.6321	0.02062	0.1949	0.009507	0.6073
3	rs668998	159715551	G	-0.004767	0.83	0.0115	0.2198	-0.01294	0.666	-0.02906	0.0447	0.00735	0.6666
3	rs2243154	159716242	A	0.01608	0.6742	0.05315	0.0009937	0.04294	0.4062	-0.006477	0.7934	0.03507	0.2303
3	rs485497	159719132	A	0.003046	0.8905	0.009949	0.2862	-0.006618	0.8244	-0.03576	0.01323	0.003917	0.8171
3	rs9852519	159720628	A	-0.004995	0.8267	0.01511	0.1174	-0.01334	0.6653	-0.0148	0.3233	0.004597	0.7935
3	rs598638	159720817	A	0.02244	0.4553	-0.02259	0.07588	-0.03651	0.3699	-0.005007	0.7967	-0.01879	0.4171
3	rs4679868	159724154	A	-0.006592	0.7704	0.01462	0.1244	-0.009757	0.7492	-0.009593	0.5179	0.005125	0.768
3	rs182052	186560782	A	-0.007609	0.7426	0.01437	0.1422	-0.02427	0.4382	0.005318	0.7202	-0.01893	0.2842
3	rs822391	186563803	G	0.02021	0.4598	0.004373	0.7057	0.03181	0.3903	0.009223	0.6086	0.01196	0.5699
3	rs822396	186566877	G	-0.01186	0.671	0.001038	0.9299	0.03587	0.3426	0.003454	0.8505	0.0113	0.597
3	rs12495941	186568180	A	-0.002193	0.9248	0.003244	0.7421	0.04336	0.1691	-0.006251	0.6748	0.0169	0.3442
3	rs7649121	186568785	T	0.02569	0.3682	0.00834	0.4895	-0.05327	0.1673	0.0019	0.9178	-0.006063	0.7821
3	rs2241766	186570892	C	0.004788	0.8846	-0.01646	0.2378	-0.01192	0.7894	0.0006715	0.9753	-0.005629	0.8237
3	rs1501299	186571123	A	0.05433	0.02912	0.009345	0.3755	-0.02145	0.5251	0.005642	0.7276	-0.01553	0.4198
3	rs3821799	186571486	A	0.03105	0.1613	-0.01186	0.2052	-0.05258	0.07918	0.005939	0.6819	-0.02468	0.1456
3	rs3774262	186571814	A	0.006552	0.8448	-0.01367	0.3336	0.007167	0.8742	-0.003047	0.8891	-0.008985	0.7252
3	rs6773957	186573705	A	0.0477	0.03456	0.001684	0.86	-0.01323	0.6653	0.004356	0.7677	-0.01491	0.3901
3	rs1063537	186574075	A	0.01198	0.7199	-0.01313	0.3524	0.01313	0.7713	-0.000441	0.9839	-0.007839	0.7592
4	rs3775779	70709207	T	0.005437	0.82	-0.0006933	0.9451	-0.009884	0.7589	-0.01005	0.5186	0.03839	0.03508
4	rs1220704	70711528	A	0.01864	0.5384	-0.002215	0.8625	0.03441	0.4003	-0.01199	0.545	0.01533	0.5085
4	rs4149535	70714171	C	0.03617	0.1968	-0.006439	0.5867	-0.02303	0.5434	0.01313	0.4744	-0.03832	0.07582
4	rs1220715	70716627	A	-0.01702	0.6142	0.007109	0.6172	0.01054	0.8168	0.02046	0.3467	-0.007877	0.7606
4	rs4149533	70718036	G	0.01838	0.4387	0.001694	0.8656	-0.002551	0.9365	0.004119	0.7874	-0.02402	0.1874
4	rs3822173	70723815	A	-0.04439	0.3136	-0.02113	0.2586	-0.01252	0.8343	-0.01057	0.7095	-0.0225	0.5128
4	rs3775770	70724270	A	0.01557	0.5221	0.004378	0.6692	0.01324	0.6863	-0.004981	0.7497	-0.02848	0.1269
4	rs1881668	70725456	G	0.003256	0.8952	0.0009193	0.9295	0.0254	0.4447	0.0004443	0.9776	0.00732	0.6972
4	rs16849928	74599710	G	0.01736	0.4338	-0.002601	0.7824	-0.0528	0.07975	0.02263	0.1144	0.007585	0.6587
4	rs4694637	74612834	G	0.01215	0.5856	0.0001524	0.9871	-0.04934	0.1024	0.02798	0.0519	0.009134	0.5954
4	rs17202249	74617243	A	0.05423	0.138	0.009447	0.5434	0.04926	0.3219	0.006165	0.7956	-0.02512	0.3746
4	rs12508866	142565693	G	-0.006469	0.8051	-0.004352	0.6939	-0.02928	0.4077	0.0192	0.2593	0.01556	0.4363
4	rs17461269	142573348	T	-0.001291	0.9549	-0.002618	0.7857	0.01347	0.6632	-0.02328	0.118	-0.008919	0.6124
4	rs1519552	142576023	A	0.03232	0.1902	-0.005316	0.6074	0.01216	0.7143	0.001412	0.9286	0.003908	0.8352
4	rs13139573	142616194	A	0.00119	0.9564	0.0008525	0.9262	-0.003148	0.9149	-0.02021	0.155	-0.008952	0.5912
4	rs7349640	142650901	G	-0.04804	0.1053	-0.007852	0.533	-0.04697	0.2438	0.00241	0.9009	0.01373	0.5475
4	rs1800791	155483309	A	-0.0146	0.6332	0.007681	0.5572	-0.016	0.7024	0.03495	0.08051	-0.0138	0.559
4	rs1800790	155483708	A	0.04658	0.09694	-0.001766	0.8822	0.005459	0.8862	0.002865	0.8755	0.02344	0.2774
4	rs2070011	155511897	A	0.006163	0.7876	-0.001797	0.8515	0.03883	0.2061	0.003222	0.8284	-0.007376	0.672
5	rs10940495	55262660	G	0.001967	0.9358	0.006824	0.5082	0.02883	0.3824	0.004122	0.7987	-0.008535	0.6472
5	rs6450358	55270004	G	0.008684	0.7996	-0.01065	0.4641	-0.0231	0.6194	0.05258	0.01874	0.02435	0.356
5	rs10434696	158698668	A	0.001859	0.9368	0.01569	0.1153	0.03058	0.3369	-0.02055	0.1858	0.001107	0.951
5	rs7730126	158729947	A	0.02484	0.2984	-0.0196	0.05486	-0.01357	0.6777	0.01639	0.2947	-0.00501	0.7868
5	rs1549922	158731548	A	0.0009457	0.9657	-0.02073	0.02667	-0.0252	0.3998	0.011	0.4461	0.0171	0.3145
5	rs10072923	158735776	G	-0.03587	0.2015	-0.00658	0.5798	-0.02661	0.4842	-0.004598	0.7993	0.03199	0.1364
5	rs1865014	158739088	A	-0.008161	0.7658	0.01116	0.3376	0.002199	0.9529	0.00557	0.753	-0.02481	0.2432
5	rs3181226	158740530	C	0.02755	0.3247	-0.01788	0.133	0.001202	0.9748	0.03467	0.05558	0.01309	0.5439
5	rs3212227	158742950	C	-0.0358	0.2049	-0.007786	0.5145	-0.02764	0.4694	-0.002825	0.8762	0.03004	0.1635
5	rs2853696	158744660	A	-0.009345	0.7334	0.01116	0.3383	0.003928	0.916	0.005848	0.7416	-0.02315	0.2766
5	rs2853694	158749088	A	-0.0001021	0.9963	-0.02177	0.02027	-0.02466	0.4116	0.01051	0.4669	0.01532	0.3692
5	rs2569253	158750993	A	-0.02512	0.2489	-0.002019	0.8262	-0.02474	0.4004	-0.004127	0.7729	-0.01218	0.4662
5	rs2569254	158751249	A	0.03046	0.2755	-0.01839	0.122	0.001323	0.9723	0.03429	0.05793	0.01568	0.4668
5	rs1003199	158755566	A	0.02904	0.183	-0.0009419	0.9183	0.01357	0.6444	0.005362	0.7072	0.01531	0.3592
5	rs1433048	158755845	G	0.0002294	0.9934	0.006148	0.599	-0.0121	0.7464	0.01268	0.4686	-0.01848	0.3857
5	rs2546893	158755960	A	0.0239	0.2766	-0.001418	0.8785	0.02249	0.4489	-0.004248	0.768	0.02563	0.128
5	rs6894567	158756968	G	-0.03575	0.2092	-0.01035	0.3875	-0.01946	0.6115	-0.005824	0.7493	0.02252	0.2981
5	rs2546890	158759900	G	-0.0276	0.2075	-0.0226	0.01493	-0.02074	0.4855	0.007695	0.5855	0.01379	0.414
5	rs10052709	158760477	C	-0.0183	0.5538	-0.002977	0.8193	-0.01751	0.6744	-0.01014	0.6195	-0.03033	0.2017
5	rs7709212	158764177	G	-0.01716	0.466	-0.02287	0.02142	-0.01905	0.5495	0.01338	0.3782	0.02517	0.1616
5	rs6868898	158764420	G	0.01065	0.6452	0.01901	0.05269	0.009744	0.7563	-0.03239	0.03284	0.004277	0.8108
6	rs5985	6318795	A	-0.04202	0.0899	-0.01427	0.173	0.02994	0.372	0.03342	0.03713	-0.01657	0.3862
6	rs2844484	31536224	A	-0.02409	0.2826	0.008921	0.3466	0.01854	0.5412	0.004767	0.742	-0.03236	0.06068
6	rs2844482	31539767	A	-0.01038	0.7369	0.01154	0.3736	0.009791	0.8135	-0.01412	0.4912	0.02115	0.367
6	rs1041981	31540784	A	0.02852	0.2145	-0.02086	0.03092	-0.05121	0.09767	-0.001544	0.9185	0.008459	0.6304
6	rs1800629	31543031	A	0.0894	0.001198	-0.03022	0.009489	-0.11	0.003151	0.001283	0.9422	-0.005621	0.7921
6	rs1800610	31543827	A	0.01059	0.7929	0.01356	0.4339	0.09367	0.09096	0.01968	0.4556	-0.01788	0.5727
6	rs2256965	31555130	A	-0.02553	0.2515	0.01667	0.07662	0.02502	0.4063	0.02092	0.1457	-0.05319	0.001861
6	rs2256974	31555392	A	-0.05581	0.0544	0.002367	0.8459	0.03814	0.3276	-0.02113	0.2601	0.03398	0.1242
6	rs2016520	35378778	G	-0.01948	0.4732	0.003152	0.7856	0.01384	0.7088	0.02253	0.2081	-0.01585	0.4536
7	rs1476483	22731199	G	-0.008871	0.7487	-0.01782	0.1232	-0.07736	0.03644	-0.03327	0.06111	-0.0142	0.4973
7	rs6952003	22752705	A	-0.01449	0.5594	0.0108	0.3028	0.02855	0.3946	0.001988	0.9013	-0.01978	0.2983
7	rs7805828	22758562	A	-0.008395	0.7078	0.002345	0.8037	-0.02726	0.366	-0.02252	0.1212	-0.0237	0.1654
7	rs1880241	22759469	G	-0.002245	0.9184	0.004813	0.6049	-0.03612	0.2244	-0.01353	0.3414	-0.02519	0.1346
7	rs4719714	22760713	T	-0.01834	0.4788	0.02032	0.06328	0.02084	0.5517	-0.001892	0.9093	-0.03752	0.05908
7	rs2056576	22761202	A	-0.02398	0.3142	-0.007104	0.4786	-0.03813	0.2348	-0.005867	0.6994	-0.004025	0.8253
7	rs12700386	22763009	C	-0.006737	0.8096	-0.01738	0.1373	-0.05841	0.1187	-0.02797	0.1175	-0.00432	0.8385
7	rs1800795	22766645	G	0.00252	0.909	-0.003167	0.7339	0.01522	0.6098	0.006421	0.6544	0.01513	0.3717
7	rs2069832	22767433	A	0.0009149	0.967	-0.003854	0.68	0.01108	0.711	0.008209	0.5682	0.01748	0.3034
7	rs2069833	22767664	G	0.0007053	0.9745	-0.002817	0.7631	0.012	0.6884	0.007283	0.613	0.02015	0.2354
7	rs2069840	22768572	C	-0.01884	0.4156	0.0002193	0.9821	-0.01386	0.6576	-0.01131	0.4513	-0.01252	0.4792
7	rs10242595	22774231	A	0.02301	0.3399	-0.0004719	0.9632	-0.03264	0.3185	0.01661	0.2928	-0.02489	0.1795
7	rs11766273	22775663	A	0.0794	0.06686	-0.009148	0.6158	0.06366	0.275	0.009656	0.7294	-0.01146	0.7318
7	rs4724445	45923200	A	0.06616	0.01904	-0.0007564	0.9497	0.03086	0.4213	-0.00829	0.6479	0.01143	0.5986
7	rs3763497	45925348	A	0.02264	0.3328	-0.001158	0.9066	0.05732	0.06919	-0.01673	0.2672	-0.008483	0.6363
7	rs4619	45932669	G	0.0106	0.643	-0.001191	0.9017	0.05287	0.08645	-0.009069	0.5382	-0.02114	0.229
7	rs9658239	45934159	G	-0.03141	0.326	-0.002961	0.8274	0.08813	0.04246	-0.01394	0.5005	-0.02969	0.2291
7	rs12702181	45945469	G	-0.00536	0.8179	-0.01065	0.278	0.017	0.5885	0.0007403	0.9605	-0.003251	0.8546
7	rs6670	45952254	T	-0.02462	0.345	0.01568	0.1552	-0.02634	0.4554	0.02807	0.09912	0.008646	0.6653
7	rs2453839	45953573	G	-0.001915	0.9447	-0.01149	0.3272	0.001998	0.9575	0.0003581	0.984	-0.005176	0.8081
7	rs3110697	45955029	A	0.02036	0.3622	0.01218	0.1974	0.01043	0.7304	0.006883	0.6392	0.00308	0.8577
7	rs2471551	45957055	C	0.01322	0.6318	0.01096	0.3495	0.001968	0.9581	0.003301	0.8571	-0.01289	0.5454
7	rs2132572	45961545	A	0.01987	0.4486	0.003242	0.7689	0.008887	0.8013	0.00338	0.8427	0.01643	0.4112
7	rs2269829	94936129	G	0.02997	0.2197	-0.002481	0.8083	-0.03396	0.2995	-0.003542	0.8227	-0.0146	0.4308
7	rs662	94937446	G	0.03299	0.1735	0.003078	0.7617	-0.02826	0.3844	0.002209	0.8883	-0.02419	0.1879
7	rs854560	94946084	T	0.01572	0.4892	-0.01034	0.2819	-0.003457	0.9105	0.009421	0.5269	0.002159	0.9016
7	rs7785846	95033841	A	0.009886	0.6993	-0.002528	0.8155	-0.05516	0.1115	-0.0205	0.2226	-0.01905	0.3306
7	rs6950982	100766603	G	-0.01895	0.4706	-0.008254	0.463	0.003225	0.9286	-0.007789	0.6422	-0.02984	0.1439
7	rs2227631	100769538	G	-0.01828	0.4217	0.0007781	0.9354	-0.008327	0.7862	-0.006901	0.6379	-0.03741	0.03119
7	rs2227672	100775686	A	0.02078	0.5397	0.002218	0.877	-0.08033	0.07963	-0.01322	0.5478	0.0002918	0.9911
7	rs11178	100781084	G	0.006642	0.7647	0.001966	0.8333	0.007935	0.7905	0.0231	0.1058	0.01871	0.2692
7	rs1050813	100781615	A	-0.009833	0.7082	-0.01293	0.2417	0.02913	0.41	0.003224	0.8495	0.01517	0.4504
7	rs1050955	100782460	A	0.006004	0.8301	0.01054	0.3714	-0.0376	0.3192	-0.02096	0.2516	-0.03827	0.07274
7	rs13238709	100783736	A	0.01129	0.6109	0.002019	0.8292	0.01172	0.6953	0.02095	0.1423	0.01666	0.3261
7	rs2004640	128578301	C	-0.003231	0.8849	-0.0005831	0.9504	-0.0009725	0.9741	-0.03529	0.01383	-0.01859	0.2752
7	rs7808907	128584084	G	-0.005039	0.8199	-0.003834	0.6825	-0.02671	0.3728	0.01132	0.4354	0.01085	0.5242
7	rs13242262	128591364	T	-0.009738	0.6649	0.002273	0.8111	0.00795	0.794	-0.00933	0.5248	-0.00474	0.7842
7	rs10488630	128593948	G	0.01512	0.5083	-0.005414	0.5758	-0.05415	0.08036	0.0008376	0.9554	0.00422	0.8095
8	rs1534649	19799641	A	-0.008802	0.6892	0.01331	0.1519	0.05733	0.05352	-0.001846	0.8971	0.03122	0.06436
8	rs13266204	19800005	G	0.01899	0.4871	-0.008079	0.4839	0.02606	0.4799	-0.03134	0.07467	0.02087	0.317
8	rs3779788	19803093	A	-0.02292	0.4538	0.02591	0.04403	0.01957	0.6352	0.04205	0.0357	0.01157	0.6229
8	rs253	19811417	A	0.004974	0.818	0.01103	0.2268	0.03429	0.24	0.0004765	0.9728	0.03072	0.06351
8	rs256	19811967	A	0.01792	0.5665	0.0313	0.01791	0.001919	0.9638	0.01601	0.436	0.02039	0.3982
8	rs270	19813676	A	-0.001233	0.9671	-0.008767	0.4869	0.02227	0.5808	-0.01077	0.5731	-0.005413	0.8125
8	rs281	19815023	T	0.009194	0.7067	-0.01447	0.162	0.002588	0.9377	0.005552	0.7283	0.0273	0.1427
8	rs283	19815098	A	-0.01281	0.6383	-0.02723	0.01866	-0.008966	0.8088	-0.01445	0.4239	0.02729	0.1907
8	rs285	19815189	A	-0.00401	0.8542	0.007044	0.445	-0.00962	0.7441	-0.004134	0.7679	0.03843	0.02099
8	rs291	19815852	G	0.02011	0.435	0.03032	0.005141	-0.02031	0.5583	-0.001025	0.951	0.01883	0.3398
8	rs301	19816934	G	0.02073	0.4215	0.03065	0.004713	-0.01743	0.6154	-0.001163	0.9445	0.01912	0.3324
8	rs325	19819328	G	-0.005411	0.8777	0.05101	0.0006697	-0.02336	0.6266	-0.005544	0.8119	0.01471	0.5911
8	rs327	19819536	C	0.009308	0.7033	0.03313	0.00133	6.954e-06	0.9998	0.002679	0.8657	0.009903	0.5976
8	rs328	19819724	G	-0.004856	0.8896	0.05292	0.0004057	-0.02166	0.6513	-0.005235	0.8225	0.01807	0.5086
8	rs10099160	19821815	C	-0.03181	0.2053	-0.02243	0.03481	0.0386	0.2556	0.004212	0.7957	0.01616	0.3989
8	rs11570892	19823617	G	0.01926	0.5271	0.004034	0.753	-0.002555	0.9503	0.008296	0.6685	0.007086	0.7607
8	rs13269094	30896151	C	-0.01054	0.7316	0.01418	0.2706	-0.06121	0.137	0.001266	0.9493	0.02163	0.3518
8	rs10808311	30898262	G	-0.01334	0.5477	0.00345	0.7133	0.008631	0.7739	-0.008466	0.5582	0.01371	0.4211
8	rs11574218	30937790	A	0.004808	0.8311	0.009726	0.3096	-0.0008813	0.977	-0.0008199	0.9556	0.02778	0.1113
8	rs11574227	30940392	A	0.005331	0.9063	-0.009677	0.6091	-0.0809	0.1815	0.06226	0.03765	0.05049	0.1414
8	rs11574276	30959000	T	0.03611	0.2085	0.01503	0.2179	0.08035	0.03948	-0.009195	0.623	0.014	0.5297
8	rs4733224	30967369	G	0.006127	0.7922	-0.008146	0.4048	-0.09887	0.001582	-0.01552	0.3007	0.02021	0.2555
8	rs2725351	30977446	G	0.004903	0.824	0.006586	0.4808	0.05009	0.09366	0.0273	0.05703	-0.01789	0.2917
8	rs2725361	30997326	G	-0.0007287	0.9739	0.00489	0.6032	0.03942	0.1904	0.02776	0.05436	-0.01701	0.3199
8	rs10954780	31021717	C	0.02493	0.2593	0.004569	0.6242	-0.02057	0.49	-0.03206	0.02686	0.01626	0.3368
8	rs1346044	31024654	G	-0.007306	0.7692	0.002024	0.8482	0.05275	0.1186	-0.01152	0.4764	0.00104	0.9569
8	rs10954781	31029925	G	0.007238	0.7687	0.0004015	0.9691	-0.0818	0.01353	-0.03571	0.02597	0.004459	0.8118
8	rs4994	37823798	G	0.01076	0.7928	-0.01076	0.5407	-0.0371	0.5095	0.006764	0.7973	-0.02281	0.4757
8	rs3747811	42129505	A	0.01994	0.3687	0.02253	0.01658	0.0182	0.5452	0.004208	0.7762	-0.01725	0.3131
8	rs5029748	42140549	A	0.02018	0.4149	0.008177	0.4357	0.01941	0.563	0.006355	0.6979	-0.00385	0.8392
8	rs10958713	42180716	A	0.03768	0.1012	0.01966	0.04332	0.02387	0.4433	-0.01009	0.5021	0.001226	0.9447
8	rs1799998	143999600	G	-0.005256	0.812	-0.005719	0.5415	-0.01738	0.562	0.004005	0.7817	-0.003373	0.8436
9	rs1927911	120470054	A	0.03887	0.1164	0.007951	0.4505	0.009536	0.7774	-0.00392	0.8122	0.02099	0.2756
9	rs1927907	120472764	A	-0.01053	0.7386	0.01197	0.3761	0.01241	0.7744	0.008224	0.6946	-0.02051	0.4061
9	rs5030717	120473834	G	-0.02102	0.5518	0.01052	0.4856	0.04468	0.3551	0.0176	0.4567	-0.01933	0.4832
9	rs5030728	120474282	A	-0.0188	0.4276	-0.004563	0.651	0.05003	0.1207	0.005398	0.7274	-0.008928	0.6254
10	rs11101318	49625583	A	0.01297	0.5551	0.00271	0.7713	-0.07575	0.0111	0.003548	0.8047	0.0001183	0.9944
10	rs10508901	49627398	A	0.02588	0.2571	0.01154	0.2329	-0.04894	0.1139	0.004223	0.778	-0.02251	0.2014
10	rs12358297	49640051	C	0.04958	0.05086	0.003521	0.745	-0.07845	0.02344	0.00609	0.7188	-0.04685	0.01787
10	rs3740286	90751340	G	0.02402	0.3018	-0.002932	0.7647	0.009701	0.757	0.02741	0.0687	0.007436	0.6765
10	rs10509561	90751912	A	-0.0142	0.5322	0.009204	0.3386	-0.01588	0.6058	-0.02608	0.07848	-0.0231	0.1858
10	rs7097467	90753244	G	0.01041	0.7653	-0.007866	0.5923	-0.01036	0.8256	-7.202e-05	0.9974	0.02086	0.4354
10	rs1926195	90753758	G	0.01266	0.5651	-0.006878	0.4573	0.02737	0.355	0.0275	0.05337	0.0226	0.1783
10	rs1571011	90757787	C	0.03378	0.1369	0.000366	0.9695	-0.005786	0.85	0.01872	0.203	-0.007105	0.6822
10	rs2147420	90759613	A	-0.02964	0.1834	0.009689	0.3036	0.005696	0.8501	-0.01655	0.2523	-0.01743	0.3083
10	rs9658727	90761865	G	-0.006811	0.8247	-0.01816	0.1618	0.0009643	0.9815	-0.003729	0.8514	0.04375	0.06376
10	rs2031613	90766924	G	-0.03336	0.1655	0.00811	0.4263	0.0135	0.6788	-0.01788	0.255	-0.02026	0.2729
10	rs7911226	90768965	G	0.001388	0.9543	-0.01465	0.1531	-0.02918	0.3733	0.0004778	0.9759	0.0208	0.2639
10	rs9658761	90769886	A	0.0152	0.6697	-0.002293	0.8792	-0.05918	0.2204	0.003994	0.8638	0.05406	0.05115
10	rs1051070	90774772	T	-0.04118	0.2276	-0.005509	0.7009	0.02885	0.5295	-0.04174	0.05814	-0.02092	0.4208
10	rs4919686	104592249	C	0.01416	0.562	-0.003254	0.7519	-0.05099	0.1214	-0.01632	0.2915	0.003577	0.8483
10	rs1801253	115805056	C	0.01549	0.5351	-0.01184	0.2649	-0.01762	0.6029	-0.01037	0.5235	-0.02226	0.2457
11	rs5896	46745003	A	0.01873	0.5459	0.0231	0.07691	0.04309	0.3041	-0.03682	0.06314	4.965e-05	0.9983
11	rs11039482	48009074	A	-0.01152	0.7099	-0.01624	0.2149	-0.02255	0.5906	-0.001765	0.932	-0.02322	0.3294
11	rs7130876	48050995	G	0.05911	0.02949	0.03649	0.001395	0.04523	0.216	0.01104	0.5307	0.02417	0.2472
11	rs6485802	48051442	C	0.02512	0.2965	0.02337	0.02199	0.03037	0.3524	0.0129	0.4069	0.003221	0.8624
11	rs7934659	48066374	A	0.03153	0.1988	0.02565	0.01372	0.04745	0.1544	0.01678	0.2888	0.02482	0.1909
11	rs11601310	48085189	A	0.01677	0.5336	0.01129	0.3238	0.03039	0.4061	0.03066	0.08032	0.02308	0.2673
11	rs10734561	48097480	G	0.03716	0.1311	0.02509	0.01629	0.05691	0.0887	0.01787	0.2606	0.02408	0.2059
11	rs1039484	48097948	A	0.0534	0.0238	0.02849	0.004506	0.05755	0.07311	0.02929	0.05364	0.02019	0.2687
11	rs7122335	48106486	G	0.04456	0.0942	0.02827	0.01196	0.05094	0.1571	0.01491	0.3854	0.006267	0.7598
11	rs1910364	48113232	A	0.03741	0.1582	0.02614	0.01955	0.04919	0.1697	0.0174	0.3079	0.007798	0.7021
11	rs7130402	48115606	G	-0.01718	0.6723	-0.0193	0.2646	0.02608	0.6376	0.002439	0.926	-0.00501	0.8736
11	rs4356181	48132197	A	-0.02024	0.5091	0.0007951	0.9516	0.001807	0.9656	0.0181	0.3751	-0.006206	0.7945
11	rs2270993	48145166	A	0.06237	0.04812	0.04317	0.001116	0.05071	0.2319	0.01682	0.4104	0.009053	0.7067
11	rs10769317	48150712	A	0.05885	0.01909	0.02766	0.009273	0.05062	0.1369	0.02897	0.07366	0.001423	0.9414
11	rs1566732	48151494	C	0.03669	0.09787	0.02271	0.01583	0.04669	0.1212	0.03132	0.0298	-0.0007767	0.9638
11	rs2047812	48162042	A	0.08481	0.002451	0.03593	0.002294	0.03172	0.4002	0.03505	0.0527	0.003949	0.8536
11	rs7124275	48162305	G	0.03768	0.1006	0.02171	0.02408	0.009567	0.7569	0.04045	0.006745	-0.0001531	0.993
11	rs1566729	48164721	A	0.09397	0.001372	0.02898	0.01943	0.02571	0.5168	0.03404	0.07158	-0.002585	0.9087
11	rs1566728	48164847	G	0.09043	0.002069	0.02947	0.01736	0.02655	0.5035	0.03435	0.06942	-0.004463	0.8431
11	rs1784223	65380248	G	0.01711	0.4569	0.003888	0.6894	-0.03089	0.3209	0.003664	0.8072	-0.0284	0.1055
11	rs7116336	100962873	A	0.03301	0.3737	0.01278	0.4161	-0.01772	0.7244	-0.01168	0.6261	0.02503	0.379
11	rs4987876	108092637	A	-0.09558	0.01288	-0.004389	0.7861	-0.004978	0.9233	-0.01493	0.5419	-0.008329	0.7755
11	rs627418	108131225	A	0.05084	0.02227	0.007185	0.4444	0.03078	0.3057	-0.01159	0.4184	0.02017	0.2349
11	rs3092991	108140516	G	0.02598	0.4023	0.003978	0.7639	-0.03836	0.3652	0.0166	0.4132	-0.008632	0.7201
11	rs228593	108141134	A	-0.0344	0.139	-0.007647	0.4353	-0.0004188	0.9893	0.00675	0.6542	-0.01259	0.4797
11	rs611646	108177097	T	-0.06407	0.003904	-0.007772	0.4067	0.0001194	0.9968	-0.001727	0.9042	-0.01392	0.4138
11	rs373759	108220657	A	-0.03441	0.1392	-0.006747	0.4915	0.002071	0.9474	0.003913	0.7956	-0.01389	0.4354
11	rs3882891	112014761	C	0.01853	0.4056	-0.008191	0.3847	-0.002428	0.9358	0.0103	0.4746	-0.009994	0.5586
11	rs549908	112020916	C	0.02727	0.2496	-0.0139	0.1667	-0.00915	0.7759	0.02642	0.08664	0.006042	0.7408
11	rs5744256	112022848	G	-0.006567	0.7921	-0.001712	0.8709	-0.01485	0.6596	-0.03586	0.02801	0.02332	0.2221
11	rs1834481	112023827	C	-0.006437	0.7958	-0.002018	0.8482	-0.01508	0.6546	-0.03595	0.0277	0.02292	0.23
11	rs360722	112026703	A	-0.01699	0.6384	0.01194	0.4379	0.01082	0.8261	-0.0343	0.139	-0.04188	0.1342
11	rs4937113	112029721	A	0.01852	0.4062	-0.006917	0.4629	-0.0002894	0.9923	0.01033	0.4742	-0.01342	0.4323
11	rs795467	112031080	A	0.0313	0.2007	-0.01247	0.2282	-0.0167	0.6138	0.02957	0.06276	0.01113	0.5543
11	rs2043055	112031624	G	-0.01468	0.5137	0.00784	0.4088	0.01704	0.5748	0.01808	0.2113	-0.01238	0.4711
11	rs1946519	112035507	A	0.01521	0.4987	-0.003924	0.6799	-0.004365	0.8859	0.01838	0.2079	-0.00836	0.6277
11	rs1293344	112037384	G	0.03334	0.1739	-0.01239	0.2327	-0.02311	0.4864	0.03062	0.05479	0.007004	0.7105
11	rs11214105	112037653	A	0.03384	0.1678	-0.01224	0.239	-0.02323	0.4845	0.02981	0.06172	0.007698	0.6835
11	rs618923	116654159	G	-0.003908	0.8799	0.001354	0.9014	-0.03087	0.3769	0.01856	0.2643	-0.006204	0.7547
11	rs603446	116654435	A	0.02825	0.2006	-0.00755	0.417	-0.05206	0.08017	-0.01243	0.39	0.02227	0.1881
11	rs619054	116660813	A	-0.004886	0.8508	0.0003606	0.9738	-0.03032	0.3863	0.01802	0.2782	-0.006846	0.7312
11	rs662799	116663707	G	0.05909	0.2374	-0.0044	0.8322	0.09026	0.1741	-0.08105	0.01279	0.002929	0.9384
11	rs1729410	116665661	G	-0.03842	0.08532	0.01074	0.2551	0.02072	0.4923	0.01148	0.4291	-0.01617	0.3467
11	rs6589568	116670738	G	-0.005627	0.8367	-0.01122	0.3259	0.05177	0.1562	-0.008312	0.6389	-0.003424	0.8692
11	rs1263167	116677723	G	-0.02729	0.3298	-0.009486	0.4253	-0.01931	0.6114	0.006423	0.7186	-0.009519	0.6592
11	rs5110	116691634	A	0.06835	0.07575	-0.008154	0.622	-0.008883	0.8667	-0.02786	0.2895	0.03523	0.238
11	rs888245	116723737	C	-0.001208	0.9689	0.02569	0.04842	0.03474	0.404	-0.01894	0.3479	-0.03484	0.1398
11	rs888246	116724232	A	-0.004748	0.8935	0.01777	0.2364	0.01743	0.7167	-0.01764	0.4518	-0.03145	0.2459
11	rs625145	116727936	A	-0.01159	0.6794	0.03314	0.004935	0.05228	0.1659	-0.0248	0.174	-0.01361	0.5232
11	rs11216164	116734545	A	0.02465	0.2901	-0.004001	0.6842	-0.0235	0.4552	-0.0084	0.5828	0.0393	0.02842
11	rs573549	116736679	A	0.00796	0.7297	0.01485	0.1248	0.06838	0.02726	-0.0228	0.1297	-0.0226	0.2
11	rs548638	116737093	C	-0.01637	0.5339	-0.008191	0.466	-0.03825	0.2874	0.02094	0.2219	-0.02401	0.2448
12	rs11172113	57527283	G	-0.0006797	0.9757	-0.008102	0.391	-0.0305	0.3127	-0.002806	0.8444	-0.003687	0.8301
12	rs4759044	57530670	G	-0.009785	0.6502	-0.002577	0.7786	-0.04249	0.1474	-0.0006766	0.9617	-0.006106	0.7134
12	rs1385526	57532749	C	-0.0123	0.5852	-0.0005802	0.9517	-0.03044	0.3203	0.002867	0.8436	-0.002059	0.9056
12	rs715948	57532982	A	-0.01348	0.5586	0.006858	0.482	0.07391	0.01783	0.005737	0.7038	0.009268	0.601
12	rs1799986	57535266	A	0.05662	0.05987	-0.01211	0.3441	0.01003	0.8065	-0.005015	0.8001	0.006262	0.7862
12	rs7968719	57540751	C	-0.03139	0.1486	0.003558	0.6988	0.04265	0.1471	-0.0022	0.8749	0.003819	0.8196
12	rs7398375	57540848	G	-0.02344	0.3401	0.007091	0.495	0.06138	0.06482	0.006554	0.6863	0.009318	0.6213
12	rs10876966	57543572	A	-0.009704	0.7131	-0.01114	0.3161	-0.04208	0.2368	-0.01372	0.424	0.01076	0.5936
12	rs1800168	57592557	G	-0.01072	0.6484	-0.008863	0.3722	-0.04783	0.1323	-0.001183	0.9381	0.01685	0.3512
12	rs1800159	57593894	A	0.01244	0.5987	-0.01502	0.1347	-0.03154	0.3261	0.01442	0.3502	0.02195	0.2302
12	rs7956957	57602815	G	-0.009769	0.6754	-0.01137	0.2475	-0.05135	0.1031	0.0003725	0.9804	0.01341	0.4536
12	rs2193050	68547193	A	-0.02359	0.3219	0.0007326	0.9419	-0.005508	0.8641	-0.000371	0.9807	-0.01577	0.3876
12	rs2069727	68548223	G	0.02101	0.3326	0.0003067	0.9733	0.02252	0.4428	0.01432	0.3119	7.508e-05	0.9964
12	rs2069718	68550162	A	-0.03227	0.1459	0.006308	0.5027	-0.02938	0.3292	-0.0136	0.3445	-0.007668	0.6551
12	rs6219	102790192	A	0.008384	0.8239	0.01939	0.2233	0.05427	0.2868	-0.01387	0.5789	0.05449	0.0603
12	rs6214	102793569	A	0.00912	0.6819	-0.007927	0.3996	-0.004196	0.8892	0.005195	0.7197	0.01054	0.5372
12	rs1520220	102796522	G	-0.01983	0.4922	0.01555	0.2053	0.02621	0.5047	0.002899	0.8781	0.03718	0.0949
12	rs5742694	102799236	C	0.004952	0.8473	-0.00109	0.9201	-0.02692	0.4391	0.01871	0.2645	0.04945	0.01188
12	rs17727841	102809630	G	0.02499	0.3969	0.001963	0.8746	-0.01721	0.6654	0.01084	0.5782	0.06237	0.005584
12	rs5742678	102814332	G	0.00311	0.9027	0.00312	0.7717	-0.01868	0.5874	0.0178	0.2842	0.05099	0.008754
12	rs972936	102824921	A	0.003988	0.8754	0.002956	0.7834	-0.01621	0.6373	0.018	0.2781	0.05011	0.009952
12	rs9989002	102850223	A	0.003249	0.8951	0.0008096	0.9383	-0.009435	0.7779	0.0151	0.346	0.04302	0.02301
12	rs5742632	102856474	G	0.00106	0.9682	0.007854	0.4848	0.00298	0.934	0.0005431	0.975	0.04873	0.01664
12	rs5742629	102857263	G	0.008256	0.7456	0.01531	0.1527	0.01878	0.5835	0.001825	0.912	0.03684	0.05725
12	rs10778176	102862979	A	0.006491	0.7989	0.0161	0.1336	0.01658	0.6294	0.001415	0.9317	0.03188	0.1006
12	rs1019731	102864425	A	-0.02341	0.4421	-0.01183	0.3618	-0.04007	0.3342	0.0003896	0.9844	0.001492	0.9493
12	rs12821878	102867667	A	-0.01807	0.4784	0.006584	0.5417	-0.008464	0.8063	0.01775	0.2912	-0.009854	0.6137
12	rs2162679	102871259	G	-0.0349	0.2473	0.01454	0.2555	0.02169	0.5959	0.01184	0.5525	0.01207	0.6035
13	rs17222814	31299553	A	-0.0464	0.1996	-0.0006807	0.9646	0.01081	0.8256	0.01264	0.5914	0.0005792	0.9834
13	rs6046	113773159	A	0.01131	0.7506	0.02997	0.04641	0.103	0.03227	0.001952	0.9312	-0.0276	0.3096
14	rs2301106	62166563	G	-0.01894	0.5842	3.999e-05	0.9978	-0.0525	0.2621	-0.04319	0.04952	-0.03115	0.2384
14	rs1951795	62171426	A	0.02891	0.3254	-0.0002746	0.9823	0.0185	0.6396	0.0008165	0.966	-0.007431	0.7408
14	rs11158358	62198954	C	-0.0008952	0.9767	-0.00126	0.9223	-0.008474	0.8377	-0.0236	0.2365	-0.02675	0.2529
15	rs6493487	51513729	G	0.02571	0.3081	-0.009317	0.3794	0.03131	0.3561	0.008509	0.6031	0.02946	0.1272
15	rs2899472	51516055	A	-0.01091	0.6663	0.005066	0.6348	-0.04862	0.1541	-0.03497	0.0306	0.01649	0.3956
15	rs12439137	51516304	G	0.01919	0.5644	-0.004668	0.7433	-0.01689	0.7111	0.06811	0.002138	-0.04053	0.1194
15	rs8023263	51517597	C	0.03011	0.1725	-0.004626	0.6214	-0.002657	0.9294	0.02138	0.1339	0.002881	0.8656
15	rs2414095	51524292	A	0.03586	0.1288	-0.006354	0.5251	0.01238	0.6976	0.01346	0.3779	0.02239	0.2175
15	rs10519295	51532647	G	0.02701	0.4838	0.02589	0.1112	0.03294	0.5266	0.005504	0.8248	0.01051	0.7208
15	rs4775936	51536022	A	-0.02727	0.2139	0.004668	0.6151	-0.00651	0.8266	-0.01014	0.4724	-0.002771	0.8696
15	rs10459592	51536141	A	0.02984	0.1809	-0.002203	0.8155	0.01807	0.5496	-0.003444	0.8102	0.01679	0.3278
15	rs12591359	51539368	A	0.02894	0.2025	0.008843	0.3562	0.01498	0.6252	0.02261	0.1223	0.01281	0.4634
15	rs12911554	51542757	G	0.03666	0.09651	-0.003105	0.7389	-0.008254	0.7819	0.03129	0.0296	0.00287	0.8655
15	rs7172156	51546298	A	0.0221	0.3202	-0.001922	0.8372	0.0242	0.4189	0.02051	0.1582	0.01316	0.4391
15	rs2414099	51548782	G	-0.007293	0.8071	-0.001166	0.927	0.00957	0.8141	0.0185	0.3545	0.006875	0.766
15	rs4545755	51549044	A	-0.02957	0.1791	0.001013	0.913	0.004151	0.8891	-0.01499	0.2933	-0.01291	0.4454
15	rs2305707	51569410	G	0.03225	0.3082	0.003768	0.7771	-0.04931	0.2485	-0.003612	0.8592	-0.01953	0.4203
15	rs2470155	51590753	A	0.05155	0.1624	-0.003102	0.8435	-0.08339	0.09718	0.01991	0.4027	-0.02036	0.4744
15	rs17523880	51592543	A	-0.03644	0.2369	-0.01129	0.3823	-0.02415	0.5592	-0.03336	0.09463	0.01859	0.4276
15	rs2470152	51594972	A	0.01937	0.3767	0.001517	0.8698	0.01774	0.5492	0.02035	0.1579	0.02768	0.1001
15	rs3751592	51606578	G	-0.01596	0.4977	-0.005865	0.5552	-0.0551	0.08334	0.01545	0.3153	0.01601	0.3762
15	rs3751591	51606710	G	-0.01325	0.6547	-0.009586	0.4426	-0.03456	0.387	0.02104	0.2697	-0.002194	0.9229
15	rs1902584	51611654	A	-0.003002	0.9389	0.009923	0.5525	0.03178	0.5521	-0.01272	0.6151	-0.03234	0.2823
15	rs1004982	51613811	G	-0.01463	0.514	-0.007616	0.4233	-0.03129	0.3037	-0.01039	0.4783	0.03136	0.06867
15	rs4774585	51616480	A	-0.04241	0.1041	-0.01132	0.3073	-0.07383	0.03742	-0.01508	0.3786	0.03681	0.06735
15	rs2445762	51617708	G	-0.04015	0.09615	-0.008334	0.4163	-0.05941	0.07014	-0.001544	0.9223	0.02439	0.191
15	rs2470144	51621725	A	0.02843	0.1912	0.002788	0.7633	0.01417	0.6323	0.01056	0.458	-0.02561	0.1268
15	rs7174997	51622128	A	0.0196	0.4934	0.001889	0.8767	0.01234	0.7512	-0.00268	0.8874	-0.02197	0.3229
15	rs1961177	51625078	A	0.01214	0.7127	0.002032	0.8855	0.02363	0.6005	-0.01165	0.5898	0.005408	0.8318
15	rs1077834	58723479	G	0.00741	0.7768	0.04782	1.481e-05	0.06899	0.0509	-0.01573	0.3474	0.01606	0.4236
15	rs1800588	58723675	A	0.01319	0.6146	0.04952	7.544e-06	0.07335	0.03844	-0.01494	0.3738	0.01186	0.5551
15	rs2070895	58723939	A	0.01003	0.7014	0.04835	1.21e-05	0.07159	0.04315	-0.01669	0.3197	0.01332	0.5074
15	rs2470893	75019449	A	-0.03878	0.09651	0.02159	0.02681	0.04694	0.1326	0.005097	0.7361	-0.01958	0.2666
15	rs11247380	99440731	A	0.009914	0.6768	-0.01021	0.3078	-0.01891	0.5544	-0.002	0.8956	-0.008706	0.6319
15	rs3743259	99443161	G	-0.0002865	0.9906	-0.01453	0.158	-0.01567	0.6339	0.00138	0.9295	-0.02056	0.2704
15	rs2293117	99478713	G	-0.01474	0.5018	-0.005006	0.5901	-0.02685	0.3671	0.01392	0.3265	-0.03359	0.04643
16	rs1864163	56997233	A	-4.447e-06	0.9999	-0.08312	9.194e-15	-0.0635	0.06548	0.01425	0.3814	0.01891	0.3353
16	rs9929488	56998572	C	0.02438	0.3281	-0.06498	7.659e-10	-0.03584	0.2904	-0.0113	0.4857	0.02889	0.1346
16	rs11508026	56999328	A	-0.01679	0.4474	0.0696	6.548e-14	0.04291	0.1506	0.003561	0.8037	-0.01016	0.5486
16	rs820299	57000284	G	0.02005	0.3775	-0.02078	0.03122	-0.005429	0.8604	-0.007098	0.6304	0.004192	0.8107
16	rs12708974	57005550	A	0.01288	0.701	-0.0184	0.1919	-0.02836	0.5296	0.02685	0.2037	0.02033	0.4307
16	rs11076175	57006378	G	-0.01087	0.7122	-0.09297	6.304e-14	-0.07073	0.0754	0.02156	0.2558	0.02052	0.368
16	rs289714	57007451	G	0.004392	0.8852	-0.07089	2.577e-08	-0.0299	0.4639	0.005087	0.7958	-0.01032	0.6582
16	rs4784744	57011185	A	0.008864	0.7053	-0.03913	7.582e-05	-0.03261	0.3035	-0.0004304	0.9774	0.002552	0.8871
16	rs5882	57016092	G	-0.00473	0.8394	0.05113	2.173e-07	0.02845	0.3684	-0.0005834	0.9695	-0.01279	0.4776
16	rs9923854	57017002	C	0.03275	0.3477	0.04182	0.005325	0.07332	0.1269	-0.00326	0.886	0.03358	0.2215
16	rs289741	57017474	G	-0.00456	0.8474	0.0547	4.483e-08	0.0215	0.5026	0.003794	0.8059	-0.01395	0.4453
17	rs6502966	6588586	A	0.006572	0.8163	-0.004647	0.6971	-0.04676	0.2209	0.008931	0.6227	-0.02242	0.3023
17	rs218687	6588847	A	0.005909	0.8789	-0.004505	0.7826	-1.456e-05	0.9998	-0.004216	0.8669	0.0164	0.5835
17	rs218688	6589137	A	-0.006838	0.754	-0.01258	0.1719	-0.01284	0.6632	0.005274	0.7096	-0.007272	0.6649
17	rs218690	6589883	G	0.004264	0.88	-0.006758	0.5736	0.0002599	0.9946	0.008292	0.6477	0.009921	0.6487
17	rs3744394	6591149	A	0.02469	0.4346	-0.01406	0.2959	0.05021	0.2434	0.01972	0.3435	-0.02562	0.2951
17	rs8069271	6592765	A	-0.004331	0.8943	-0.01611	0.2425	-0.09214	0.03649	-0.002012	0.9238	-0.002542	0.9201
17	rs4796540	6594322	A	0.0141	0.6217	-0.003659	0.7611	0.02179	0.5714	-0.01012	0.5818	0.0153	0.4843
17	rs16956158	6594844	G	0.009526	0.6995	-0.02059	0.04928	-0.02815	0.4011	0.01057	0.5166	-0.015	0.434
17	rs17670749	6596248	A	0.05446	0.148	-0.0152	0.3401	-0.03437	0.5004	0.001635	0.9468	0.004546	0.8755
17	rs218669	6599683	A	-0.006775	0.7602	0.01588	0.09072	0.003291	0.9128	-0.004376	0.7644	-0.005354	0.7545
17	rs218673	6605126	G	-0.01849	0.4474	-0.002974	0.7726	0.008093	0.806	-0.003565	0.8203	0.007368	0.6937
17	rs9906062	6606748	A	-0.06569	0.03483	0.007732	0.5582	0.06801	0.1068	0.01559	0.4429	0.01668	0.4849
17	rs218681	6613192	A	-0.003576	0.8914	-0.003104	0.7799	-0.02396	0.5	-0.0005012	0.9764	-0.007228	0.7206
17	rs218682	6614288	A	-0.01889	0.3995	-0.01055	0.2641	0.03197	0.2919	0.01807	0.2142	0.03274	0.05815
17	rs1641510	7561496	A	0.003882	0.8604	0.0006902	0.9411	-0.001215	0.9676	-0.0127	0.3784	0.01077	0.5263
17	rs8073498	7569698	C	0.02993	0.1856	0.007979	0.406	0.01365	0.6569	0.001072	0.9427	-0.02283	0.1903
17	rs12951053	7577407	C	-0.01435	0.7282	0.01568	0.3731	0.01531	0.7857	0.06442	0.01556	0.05218	0.1097
17	rs2078486	7583083	A	-0.02873	0.4903	0.002784	0.8749	-0.02077	0.7135	0.07612	0.004146	0.05702	0.07863
17	rs8064946	7589311	C	-0.03572	0.3026	0.00731	0.6202	0.03493	0.4592	0.04799	0.03453	0.08105	0.002545
17	rs2287499	7592168	G	-0.03319	0.3404	0.007819	0.5976	0.03741	0.4299	0.04703	0.03818	0.08597	0.00144
17	rs2287498	7592560	A	-0.02787	0.505	0.003586	0.8397	-0.01653	0.7707	0.07839	0.003202	0.06103	0.06054
17	rs4795893	32574448	A	-0.01628	0.4769	-0.00672	0.4903	-0.01667	0.5928	0.03757	0.01287	-0.01975	0.2635
17	rs2857653	32575759	A	0.04963	0.06966	-0.01187	0.3047	-0.03711	0.3159	-0.01743	0.321	0.002087	0.9208
17	rs11867200	32575969	A	0.000337	0.9899	0.01064	0.3463	0.0909	0.01189	0.004813	0.7805	0.03325	0.105
17	rs1024611	32579788	G	-0.01516	0.5428	0.006737	0.5247	-0.01319	0.6969	0.04053	0.0132	-0.02594	0.1768
17	rs1024610	32580231	A	0.04826	0.07567	-0.01134	0.3221	-0.03493	0.3404	-0.01974	0.2569	0.005605	0.7873
17	rs991804	32587725	A	-0.0213	0.3919	0.006028	0.5688	-0.01324	0.6958	0.03717	0.0228	-0.02994	0.1186
17	rs4795894	32591444	A	-0.02163	0.3853	0.005636	0.5946	-0.01267	0.7085	0.03723	0.02264	-0.02919	0.1284
17	rs7501939	36101156	A	0.01384	0.5373	0.003654	0.6997	0.01541	0.6112	0.01843	0.2038	0.006883	0.6885
17	rs3817160	37793815	C	0.005363	0.8419	-0.01516	0.1837	-0.06312	0.08356	0.006836	0.6929	0.009092	0.6594
18	rs1792689	45368587	A	-0.01886	0.5718	0.003997	0.777	0.08943	0.04755	-0.00251	0.9094	-0.0288	0.2622
18	rs1792658	45382605	C	0.01962	0.4704	0.01759	0.1241	0.02725	0.4564	-0.01423	0.4254	-0.04115	0.04812
18	rs1787177	45394919	G	-0.0002342	0.9957	-0.008638	0.6333	0.04245	0.4637	-0.005413	0.85	-0.03487	0.2883
18	rs1631576	45403483	A	0.004583	0.8371	-0.005475	0.5598	-0.005323	0.8593	0.00817	0.5713	0.02058	0.2279
18	rs1787199	45404603	T	-0.01219	0.5781	0.001074	0.9074	0.01252	0.6717	0.001633	0.9083	-0.008179	0.6263
18	rs729112	45417160	A	0.003689	0.868	-0.004858	0.6033	-0.008084	0.787	0.008157	0.5713	0.01847	0.278
18	rs4940086	45446307	G	-0.0099	0.6683	-0.00745	0.4453	-0.01364	0.662	0.007856	0.5993	0.01192	0.5028
19	rs5030340	10382281	A	-0.03998	0.3801	0.01078	0.5769	0.0131	0.8321	0.03838	0.1961	-0.02159	0.5353
19	rs5030390	10382537	A	0.06028	0.1373	-0.0157	0.358	-0.009606	0.8605	0.004274	0.8709	-0.06678	0.03075
19	rs281432	10390658	G	0.007395	0.7359	-0.01259	0.177	-0.006023	0.8402	0.0156	0.269	0.003498	0.8366
19	rs1799969	10394792	A	0.01433	0.6798	0.01838	0.2096	0.03374	0.4759	-0.0477	0.03473	-0.06194	0.0199
19	rs5498	10395683	G	0.014	0.5334	0.0117	0.2181	0.02101	0.4895	-0.03317	0.02188	-0.01942	0.2614
19	rs3093032	10396336	A	-0.03181	0.3073	-0.02457	0.06291	0.008189	0.8464	0.02642	0.1915	0.0474	0.04691
19	rs281438	10399375	C	0.008679	0.7166	-0.01897	0.06112	-0.0005761	0.9858	0.03817	0.01299	0.01511	0.4119
19	rs281440	10400304	G	-0.007675	0.7752	0.01284	0.2577	0.0102	0.7788	-0.008263	0.6387	0.003709	0.858
19	rs2228615	10403368	A	-0.01939	0.3943	0.009915	0.3043	0.02312	0.4538	-0.02959	0.04268	-0.007232	0.6797
19	rs3181049	10441117	A	-0.0118	0.672	-0.01062	0.3701	-0.0493	0.1916	0.003786	0.8358	0.05804	0.007257
19	rs2278442	10444826	G	0.005047	0.8278	-0.01545	0.1152	0.03182	0.3107	-0.01228	0.4191	-0.01395	0.4336
19	rs281413	10446734	A	0.03041	0.281	-0.01578	0.1882	0.005568	0.8846	-0.0336	0.06866	-0.01257	0.5622
19	rs1058154	10446897	A	-0.03212	0.2126	-0.0113	0.3023	-0.07153	0.04101	0.02243	0.1881	0.04804	0.01647
19	rs2304240	10449392	A	0.01518	0.6099	0.01274	0.3101	0.03965	0.3233	0.003407	0.8593	-0.005978	0.7919
19	rs3176768	10449665	A	-0.02926	0.2588	-0.01191	0.2786	-0.07832	0.02592	0.02669	0.1199	0.04602	0.02191
19	rs281414	10450285	A	0.02326	0.4335	-0.01175	0.3541	0.02251	0.5792	-0.02561	0.1892	-0.007732	0.7354
19	rs8109627	41822986	G	0.0007676	0.9757	0.0003963	0.9702	0.009875	0.7714	-0.0217	0.179	0.002167	0.9103
19	rs3826714	41825776	G	-0.03235	0.2749	0.00945	0.4467	0.006043	0.8791	-0.02438	0.2	-0.002216	0.9217
19	rs10417924	41833167	A	-0.01219	0.6639	-0.01093	0.3543	-0.01825	0.6288	0.01592	0.3824	0.009342	0.66
19	rs4803455	41851509	C	-0.005528	0.7988	-0.007828	0.3967	-0.03247	0.2719	-0.04842	0.0005732	0.009914	0.5539
19	rs2241715	41856886	A	0.006424	0.7868	-0.008451	0.3977	-0.05058	0.1136	-0.03382	0.02591	0.01752	0.334
19	rs1982072	41864509	T	0.0078	0.7422	-0.01049	0.2929	-0.05402	0.09032	-0.03439	0.02325	0.01938	0.2841
19	rs188440	48372133	G	0.00334	0.8917	-0.00435	0.6727	-0.02197	0.5055	-0.0741	2.922e-06	-0.001464	0.9377
19	rs182420	48372195	G	-0.008544	0.7419	0.002924	0.7887	0.01247	0.7214	-0.06942	3.428e-05	-0.003193	0.8722
19	rs296368	48372298	G	0.003355	0.8912	-0.004372	0.671	-0.0216	0.5125	-0.07453	2.577e-06	0.0005649	0.9759
19	rs2910393	48381128	A	0.01038	0.6729	-0.001887	0.855	-0.02331	0.4813	-0.07374	3.357e-06	-0.00183	0.9223
19	rs2547238	48382480	G	0.02492	0.3097	-0.009638	0.3524	-0.02998	0.366	0.03458	0.03326	0.01136	0.5458
19	rs2547231	48385057	C	0.01408	0.6395	0.01498	0.236	0.03095	0.4444	-0.0526	0.007575	-0.005194	0.8209
19	rs212099	48389002	A	0.01522	0.6122	0.01371	0.2789	0.03604	0.3743	-0.05237	0.007827	-0.006116	0.7904
19	rs2932766	48390424	C	0.02844	0.2375	-0.002958	0.7725	0.002726	0.9337	0.02536	0.1075	-0.01387	0.4556
19	rs7508610	48391576	A	0.01342	0.5822	-0.002097	0.8394	-0.007775	0.8147	0.02829	0.07757	-0.00309	0.8698
19	rs2910400	48394042	C	0.01291	0.5963	-0.003726	0.7187	-0.007888	0.8115	0.0259	0.105	-0.006141	0.7435
21	rs7278223	27254218	A	0.01431	0.6506	-0.00747	0.5779	0.006516	0.8794	-0.01264	0.5399	-0.04479	0.07027
21	rs214484	27254279	G	0.00878	0.7047	0.003486	0.7233	-0.03866	0.2192	0.01036	0.4978	0.0259	0.1468
21	rs3787620	27255117	C	-0.05011	0.1498	-0.01183	0.421	0.08081	0.08572	-0.001755	0.9389	0.01622	0.5422
21	rs2829972	27259699	G	-0.01126	0.6093	-0.001841	0.8444	0.0212	0.4799	0.008809	0.5433	-0.02936	0.08443
21	rs2070653	27263593	G	-0.01795	0.4526	-0.003301	0.7456	0.01641	0.6143	0.02588	0.09776	-0.009524	0.6044
21	rs380417	27272159	A	0.021	0.4522	-0.005047	0.669	-0.007174	0.8493	-0.01612	0.3741	0.003393	0.8746
21	rs2234982	27277907	A	0.03762	0.1714	0.003527	0.7626	-0.03343	0.3709	-0.01043	0.5596	-0.01181	0.5796
21	rs1782978	27278998	G	0.02639	0.4924	-0.03213	0.05046	0.01367	0.7948	-0.01283	0.622	-0.003492	0.9071
21	rs1783016	27280038	A	-0.0118	0.6566	0.0005638	0.9599	-0.006894	0.8473	-0.01429	0.4121	-0.003298	0.8705
21	rs2829984	27304252	A	0.02919	0.4096	0.0148	0.3168	0.01141	0.8094	0.001073	0.9624	0.02046	0.4462
21	rs2234983	27316874	A	0.01907	0.4888	-0.0006014	0.959	-0.04401	0.2391	-0.01483	0.4045	-0.003419	0.8723
21	rs429410	27326510	A	0.02407	0.3316	-0.01098	0.2976	-0.02547	0.4504	-0.008513	0.5987	-0.004513	0.8138
21	rs2829997	27326859	G	0.03997	0.08771	-0.0114	0.2524	-0.02526	0.4279	-0.01655	0.2804	0.008456	0.6392
21	rs2014146	27335022	G	-0.005241	0.8199	5.731e-05	0.9953	0.02343	0.4502	0.007488	0.6125	0.02299	0.1916
21	rs216762	27336168	G	-0.006548	0.7695	0.008655	0.3583	0.00251	0.9336	0.003823	0.7908	-0.009557	0.578
21	rs9636777	27356669	C	0.03162	0.2704	-0.01128	0.3475	-0.006222	0.8713	0.0009668	0.9589	-0.01439	0.5079
21	rs7278838	27374604	A	0.03143	0.2239	0.02015	0.06321	-0.0243	0.4841	-0.005384	0.7495	0.01375	0.4849
21	rs928902	27390484	A	0.01023	0.6994	0.02317	0.03708	-0.02822	0.4274	0.008597	0.6184	0.0205	0.3069
21	rs2830022	27411948	C	0.008614	0.7169	0.005769	0.5659	-0.02037	0.5264	0.001585	0.9183	-0.02123	0.2451
21	rs2830025	27422395	A	-0.02104	0.4333	0.02403	0.03428	-0.01858	0.6092	0.02779	0.1155	0.0006386	0.9751
21	rs2830028	27427248	A	0.01898	0.4392	0.003792	0.7158	-0.02568	0.441	0.03297	0.04054	0.005735	0.7616
21	rs2830029	27427592	G	-0.05564	0.02009	-0.005156	0.6099	0.04323	0.1811	-0.01062	0.4901	0.00686	0.7096
21	rs2830030	27429171	A	0.01744	0.4976	0.01288	0.2397	-0.02408	0.492	0.03303	0.05336	-0.008587	0.6656
21	rs2830038	27442596	G	0.02499	0.2687	0.001736	0.8563	-0.02305	0.4522	0.01344	0.3626	0.0005266	0.976
21	rs17514385	27452642	A	0.05748	0.1243	0.003691	0.818	-0.004197	0.9348	0.02766	0.2734	0.01008	0.7295
21	rs2830045	27458409	G	0.02246	0.3245	0.001337	0.8895	-0.02625	0.3933	-0.003069	0.8338	0.007491	0.6678
21	rs2830046	27458706	G	-0.05425	0.02683	-0.003664	0.7231	0.0261	0.4299	-0.0151	0.3429	0.009157	0.6272
21	rs2830051	27465355	G	0.03714	0.1779	-0.005496	0.64	-0.001613	0.9658	-0.02221	0.2121	-0.01239	0.5621
21	rs2830079	27506241	G	0.01757	0.5951	0.003211	0.8188	0.009937	0.8246	-0.01403	0.5105	-0.004547	0.857
21	rs466609	27506317	C	0.03046	0.3658	-2.029e-05	0.9989	-0.02335	0.6139	0.0271	0.2247	-0.0004639	0.9858
21	rs2226350	27516617	G	-0.01427	0.5359	-0.004853	0.6178	0.0424	0.173	-0.02333	0.1194	0.01416	0.422
21	rs17588612	27517203	G	-0.02338	0.5227	0.0073	0.6417	0.03401	0.4981	-0.02928	0.2208	0.01118	0.6968
21	rs2154482	27520931	A	-0.002171	0.9217	-0.0024	0.7959	0.03666	0.2167	-0.02916	0.04147	0.01623	0.3346
21	rs455465	27522019	C	0.02324	0.4545	0.0007985	0.9517	0.0002625	0.995	-0.01809	0.3691	-0.01294	0.587
21	rs4817090	27534261	G	0.00337	0.8837	0.0003609	0.9703	-0.01147	0.7111	0.004492	0.7621	-0.01528	0.3852
21	rs2830101	27534816	A	-0.01326	0.5732	-0.005831	0.5558	0.0321	0.3108	-0.0235	0.1246	0.01847	0.3049
22	rs737866	19930109	G	-0.005511	0.8236	0.01436	0.1652	-0.0114	0.7305	0.005394	0.7342	0.009218	0.6236
22	rs933271	19931407	G	0.03211	0.192	0.001195	0.9092	-0.009366	0.7798	0.008292	0.6104	-0.01766	0.3558
22	rs5993883	19937638	A	-0.006687	0.7645	-0.01401	0.1371	-0.01476	0.6247	-0.02704	0.06255	0.01117	0.5141
22	rs6269	19949952	G	0.03328	0.1384	0.01523	0.1084	0.01791	0.5547	0.02239	0.1214	-0.001866	0.9138
22	rs740601	19950763	C	0.03349	0.1351	0.01701	0.07273	0.0178	0.5567	0.02118	0.1419	-0.002635	0.8783
22	rs4818	19951207	C	0.03602	0.1102	0.01795	0.05913	0.02181	0.4737	0.02218	0.1262	-0.001679	0.9226
22	rs4680	19951271	G	0.02624	0.2344	0.01334	0.1534	0.03762	0.2071	0.01289	0.3624	-0.005736	0.7356
22	rs4646316	19952132	A	0.06199	0.01552	0.01809	0.09439	0.05547	0.1083	0.00997	0.5432	0.02149	0.2726
22	rs165774	19952561	A	-0.03764	0.1107	0.00383	0.6978	0.02344	0.4583	-0.02237	0.1381	0.0009421	0.9581
22	rs174696	19953176	G	-0.009432	0.7291	-0.009121	0.4302	-0.01795	0.6274	0.001247	0.9443	0.005604	0.7889
22	rs9332377	19955692	A	-0.001518	0.9596	0.00653	0.6058	-0.01227	0.7619	0.02513	0.2017	-0.02167	0.3418
22	rs4253623	46550106	G	-0.01459	0.6408	0.003713	0.7773	0.05717	0.1737	-0.01354	0.4963	0.006619	0.7816
22	rs135539	46559267	C	-0.01787	0.412	0.004292	0.6415	-0.007762	0.7925	0.0009809	0.9452	0.0002456	0.9883
22	rs4253655	46569171	A	0.03158	0.2885	0.01509	0.2307	-0.01793	0.6563	-0.009386	0.6274	-0.02129	0.3505
22	rs9626736	46570232	G	0.009466	0.6818	0.02227	0.02199	0.02536	0.415	0.002704	0.8571	-0.01012	0.5651
22	rs4253662	46572744	A	0.03249	0.4056	-0.01215	0.4569	-0.05039	0.3347	0.007042	0.7767	0.02241	0.4507
22	rs4253701	46586110	A	-0.003804	0.9147	0.01048	0.4825	0.07901	0.098	0.0507	0.03071	0.007145	0.7919
22	rs12330015	46590278	G	0.01168	0.75	0.007958	0.6081	0.06073	0.2213	0.02704	0.2614	0.01329	0.6359
22	rs8138102	46591752	G	0.01592	0.5477	0.0129	0.2497	0.01488	0.6782	-0.003158	0.853	-0.001574	0.9379
22	rs11703495	46593336	A	0.01005	0.785	0.01487	0.3416	-0.05444	0.278	-0.04059	0.08084	-0.001809	0.9492
22	rs4253728	46610067	A	0.02265	0.3561	0.009917	0.3422	-0.01619	0.628	-0.0001873	0.9904	-0.02159	0.2539
22	rs1800206	46614274	C	0.0226	0.5956	-0.003997	0.8257	-0.0007877	0.9892	0.03649	0.1887	0.00479	0.885
22	rs6008197	46620416	C	0.03231	0.2948	0.00143	0.9132	0.0004948	0.9906	0.02377	0.2248	-0.003237	0.8915
22	rs4253765	46622888	A	0.008117	0.7793	0.01314	0.2842	-0.01309	0.7387	-0.01618	0.3751	-0.0222	0.3155
22	rs4253776	46629479	G	-0.00502	0.8858	0.009342	0.5327	-0.04197	0.3807	-0.03548	0.1054	-0.02481	0.3584
22	rs4253778	46630634	C	0.008203	0.7763	0.01344	0.2721	-0.008344	0.8312	-0.01947	0.2836	-0.0183	0.4066
23	rs5741880	12887416	A	0.00751	0.8535	0.02038	0.2361	-0.0655	0.2339	0.04378	0.09199	-0.03893	0.2066
23	rs1731478	12889666	A	-0.03124	0.4761	0.01004	0.5866	-0.1093	0.06412	0.001083	0.9686	-0.03395	0.3094
23	rs179021	12889763	C	0.007336	0.8077	-0.009434	0.4593	0.01482	0.7165	-0.002766	0.8875	-0.004889	0.8331
23	rs1731479	12890453	A	0.00419	0.8987	0.02295	0.09876	-0.09153	0.03953	0.01693	0.4209	-0.0409	0.1027
23	rs5743749	12894491	A	-0.04522	0.3453	0.01682	0.4111	-0.02538	0.6979	-0.02874	0.357	0.007949	0.8325
23	rs179014	12899765	A	-0.02118	0.4793	-0.03441	0.006711	0.05918	0.1452	0.002838	0.885	0.00411	0.8588
23	rs179012	12901562	A	0.0423	0.1187	0.004296	0.7072	0.007096	0.8463	0.01249	0.4727	0.004401	0.8319
23	rs179010	12902885	A	-0.004576	0.8664	-0.0199	0.0853	0.02939	0.4272	0.007794	0.657	-0.03141	0.1354
23	rs179009	12903480	G	-0.0003818	0.9897	-0.003736	0.7655	0.005109	0.899	-0.006728	0.7273	0.005651	0.8049
23	rs179008	12903659	A	0.003741	0.9005	-0.004718	0.7099	0.008111	0.8417	-0.003182	0.8707	0.008401	0.7157
23	rs864058	12906030	A	0.0605	0.181	0.04399	0.02102	0.02357	0.6995	0.03325	0.2461	-0.05889	0.08819
23	rs3764880	12924826	G	-0.001269	0.9642	-0.008709	0.4718	0.007596	0.8445	0.04009	0.0282	-0.05738	0.009112
23	rs1548731	12927947	A	0.01564	0.5796	0.008779	0.4609	-0.005939	0.8761	0.008011	0.665	0.01321	0.5405
23	rs2159377	12937513	A	0.01484	0.6544	-0.01129	0.4211	-0.04107	0.3599	0.08227	0.0001219	-0.008378	0.742
23	rs5744088	12940564	C	0.07579	0.02554	-0.001011	0.9435	-0.00565	0.9015	0.008	0.7142	0.03107	0.2315
23	rs571974	105113632	G	0.008435	0.8275	0.01862	0.2525	0.07156	0.1693	-0.01536	0.5352	-0.03485	0.2404
23	rs17332342	105132225	G	-0.05917	0.1388	-0.01555	0.3595	0.005447	0.9201	0.03842	0.1383	0.003502	0.9087
23	rs5916959	105135897	A	0.005322	0.904	0.01911	0.3024	0.07236	0.2224	0.01352	0.6347	0.004577	0.8909
23	rs5962597	105151664	A	-0.005896	0.9008	-0.003982	0.8394	-0.1225	0.05125	-0.01116	0.7056	-0.007183	0.8405
